# Supplementary material for: A comparative study to assess the production of two oilseed crops (Brassica carinata A. Braun and Carthamus tinctorius L.) and the energy potential of their agricultural biomass residues
Source: Heliyon. 2024 Sep 28;10(22):e38654. doi: 10.1016/j.heliyon.2024.e38654 (PMC11583710; doi:10.1016/j.heliyon.2024.e38654)
Supplement: Multimedia component 1 [file mmc1.xlsx]

## Sheet: Table S1
Table S1. Mean and coefficient of variation (CV) values of morphological and yield parameters concerning the 20 Ethiopian mustard accessions during two consecutive growing seasons.
Year	Genotype	Plant height (cm)		Number of branches (n)		Number of siliques (n)		Silique lenght (cm)		TSW (g)		Seed yield (t ha-1)		Agricultural residue yield (t ha-1)		Total biomass yield (t ha-1)
		Mean	CV	Mean	CV	Mean	CV	Mean	CV	Mean	CV	Mean	CV	Mean	CV	Mean	CV
2017-2018	CN 101616	169.002	0.52	13.602	6.41	427.402	0.2	4.822	2.65	3.652	3.51	2.35	4.26	7.0056	1.68	9.3556	1.12
	CN 101661	164.602	0.53	10.402	8.38	283.802	0.31	4.82533	2.9	3.59833	4.75	2.939	2.07	8.8294	0.25	11.7684	0.67
	CN 101662	165.402	0.53	12.802	6.81	382.202	0.23	4.692	2.73	3.20167	3.98	2.54233	3.57	7.3	0.85	9.8423	0.63
	CN 101663	133.002	0.66	13.202	6.61	430.602	0.2	4.95867	11.96	3.25167	3.92	2.66	3.08	7.3243	0.97	9.9843	1.16
	CN 101664	175.802	0.5	15.802	5.52	587.402	0.15	4.47533	13.18	3.65167	3.49	3.53267	3.01	7.9643	2.65	11.497	2.03
	CN 101665	152.402	0.57	11.602	7.52	307.202	0.28	4.322	2.96	3.05167	4.18	3.16667	2.33	8.4465	1.19	11.6132	0.51
	CN 101666	143.402	0.61	12.002	7.27	398.802	0.22	4.522	2.83	3.00167	4.25	2.93933	2.57	6.2972	4.31	9.2365	3.66
	CN 101667	168.602	0.52	12.202	7.15	435.802	0.2	4.262	3	3.35167	3.8	3.69267	2.44	10.2995	2.81	13.9922	2.68
	CN 101625	148.802	0.59	12.802	6.81	297.202	0.29	5.23867	11.32	2.30333	5.43	3.02233	1.56	6.151	1.56	9.1733	1.56
	CN 101632	152.002	0.57	11.002	7.93	365.202	0.24	4.91533	12	2.75333	4.54	2.39333	1.05	6.8635	1.05	9.2569	1.05
	CN 101633	174.802	0.5	11.202	7.78	433.602	0.2	4.53867	10.35	2.58333	4.84	2.48933	2.15	7.6469	0.74	10.1362	1.08
	CN 101641	164.802	0.53	9.202	9.48	246.802	0.35	4.59867	10.22	2.752	4.65	2.79067	1.99	8.1969	0.74	10.9876	0.69
	CN 101683	162.802	0.54	12.402	7.03	598.202	0.15	4.212	3.04	2.58533	5.09	3.1417	2.38	7.9733	2.37	11.115	2.36
	CN 101684	150.802	0.58	12.602	6.92	553.602	0.16	4.542	2.82	2.19167	2.87	3.75933	0.53	8.8831	1.34	12.6424	1.04
	CN 101685	150.602	0.58	13.202	6.61	397.602	0.22	4.182	3.06	3.082	4.15	3.44667	1.6	7.2443	1.71	10.691	1.68
	CN 101686	159.402	0.55	12.002	7.27	405.202	0.22	4.60867	10.19	2.952	4.34	2.956	3.39	8.5377	3.67	11.4937	3.56
	CN 101687	165.002	0.53	13.802	6.32	497.402	0.18	4.662	2.75	2.66	4.14	2.68033	1.14	6.165	2.43	8.8453	2.03
	CN 101688	151.602	0.58	13.602	6.41	305.802	0.29	4.40533	10.71	2.34	1.13	2.85233	2.33	8.083	0.28	10.9353	0.79
	CN 101689	171.002	0.51	13.602	6.41	601.002	0.15	4.432	2.89	2.51167	1.55	3.58913	0.94	8.6552	1.08	12.2444	1
	CN 101698	192.202	0.45	12.402	7.03	655.402	0.13	4.362	2.93	2.55667	3.63	2.97267	1.84	10.7536	2.13	13.7263	1.28
2018-2019	CN 101616	161	0.62	7	57.14	438	0.46	4.294	5.43	3.99033	5.88	2.19203	4.56	6.4996	0.6	8.6916	1.59
	CN 101661	163	1.23	8	33.07	289.667	1.31	4.504	5.17	3.85033	4.69	2.85	2.13	8.47	2.13	11.32	2.13
	CN 101662	164	1.06	4.3333	13.32	355.667	0.71	4.314	5.4	4.70367	3.82	2.45333	3.7	7.298	0.3	9.7513	1.06
	CN 101663	136.667	1.12	6.6667	45.83	427.667	0.49	3.49067	13.15	3.27367	5.55	2.501	3.27	6.8553	1.28	9.3563	1.05
	CN 101664	165.333	0.92	7.6667	15.06	581.333	0.26	3.55067	12.93	3.84367	4.64	3.315	2.43	7.7678	1.35	11.0828	1.34
	CN 101665	150	0.67	7.6667	27.15	298	0.67	3.37733	10.41	3.48333	1.01	3.00767	2.45	8.0975	0.83	11.1052	1.23
	CN 101666	139	0.72	3.3333	34.64	394.667	0.53	3.414	6.83	2.71033	6.55	2.79333	1.45	6.2432	0.92	9.0365	0.77
	CN 101667	166.333	0.92	5	20	428.333	0.36	3.56067	12.89	3.97667	2.2	3.42	2.68	9.8709	1.29	13.2909	0.59
	CN 101625	146	0.68	8.3333	30.2	287.667	0.87	3.694	6.31	3.665	3.01	2.93333	1.61	5.9698	1.61	8.9032	1.61
	CN 101632	149.667	0.39	4	43.3	351.333	0.43	4.25733	8.26	3.56367	7.99	2.30433	1.09	6.6083	1.09	8.9126	1.09
	CN 101633	172	0.58	8.3333	56.71	430.333	0.58	4.114	5.66	3.58	6.16	2.29667	0.5	7.2526	1.54	9.5493	1.14
	CN 101641	163	0.61	5.3333	10.83	236.333	0.65	4.464	5.22	3.867	4.78	2.49333	3.81	6.921	4.25	9.4143	2.74
	CN 101683	161	0.62	4	0	554.667	0.81	3.874	6.01	4.26367	5.46	2.99667	1.84	8.1171	0.59	11.1138	0.59
	CN 101684	148	0.68	6.3333	45.58	545.333	0.28	3.754	6.21	3.967	4.48	3.02667	1.66	9.1326	0.61	12.1593	0.07
	CN 101685	147.667	1.03	2.3333	49.49	390	0.51	3.904	5.97	3.41367	6.81	3.28767	1.68	6.9204	1.79	10.208	1.75
	CN 101686	162	0.62	6.6667	8.66	401	0.25	4.174	5.58	3.10033	5.66	2.78	0.95	8.5175	0.84	11.2975	0.79
	CN 101687	163.333	0.94	4.6667	32.73	486.333	0.31	4.1247	4.59	3.65367	4.81	2.44	1.23	6.053	4.04	8.493	3.04
	CN 101688	147	0.68	9.3333	72.93	297	0.67	4.274	5.45	4.517	3.9	2.69333	2.47	7.5785	0.9	10.2718	0.19
	CN 101689	168.333	0.91	7.6667	27.15	588	0.34	3.81067	1.97	3.24033	5.44	3.69333	1.39	7.7556	3.77	11.449	2.41
	CN 101698	188	1.06	5	40	640	0.31	3.904	5.97	3.58367	4.96	2.84333	1.07	10.5802	1.38	13.4235	0.96
