# Supplementary material for: A comparative study to assess the production of two oilseed crops (Brassica carinata A. Braun and Carthamus tinctorius L.) and the energy potential of their agricultural biomass residues
Source: Heliyon. 2024 Sep 28;10(22):e38654. doi: 10.1016/j.heliyon.2024.e38654 (PMC11583710; doi:10.1016/j.heliyon.2024.e38654)
Supplement: Multimedia component 2 [file mmc2.xlsx]

## Sheet: Table S2
Table S2. Mean and coefficient of variation (CV) values of morphological and yield parameters concerning the 19 safflower accessions during two consecutive growing seasons.
Year	Genotype	Plant height (cm)		Number of branches (n)		Number of capitula (n)		TSW (g)		Seed yield (t ha-1)		Agricultural residue yield (t ha-1)		Total biomass yield (t ha-1)
		Mean	CV	Mean	CV	Mean	CV	Mean	CV	Mean	CV	Mean	CV	Mean	CV
2017-2018	PI 199952	172.906	1.69	7.48267	0.91	15.1893	0.73	38.046	5.78	1.81667	1.15	1.61785	1.15	3.43452	1.15
	PI 251267	172.799	1.55	5.19407	0.48	9.916	6.67	57.996	2.19	1.95094	1.06	1.89667	1.06	3.84761	1.06
	PI 405961	160.216	1.55	6.63753	1.58	12.6827	6.06	34.5127	3.65	1.72856	0.99	1.30027	0.99	3.02883	0.99
	PI 537617	123.089	0.96	6.35267	0.79	10.8827	3.57	37.9877	2.27	1.48672	1.42	1.02359	1.42	2.51031	1.42
	PI 537625	170.126	1.44	5.574	0.24	13.4593	6.61	33.1043	3	1.81875	0.63	1.48036	0.63	3.29911	0.63
	PI 599253	161.949	0.51	8.34302	0.27	15.5827	6.69	32.6043	0.35	1.83386	0.94	1.68459	0.94	3.51845	0.94
	PI 613528	143.269	1.74	4.64087	1.31	7.7493	7.14	43.571	3.16	1.46622	0.87	1.05947	0.87	2.52569	0.87
	PI 638539	135.399	1.63	6.82267	2.24	12.2493	4.13	30.7293	1.5	1.41461	1.62	1.08855	1.62	2.50316	1.62
	PI 537110	148.316	0.51	5.42267	1.41	6.7327	13.31	42.9877	0.47	1.74094	0.75	1.10506	0.75	2.846	0.75
	PI 537619	165.132	1.07	6.41253	0.8	13.1827	7.05	42.5127	6.75	2.06657	0.76	1.45007	0.76	3.51665	0.76
	PI 653157	170.549	1.09	5.552	0.78	8.2793	7.34	39.8127	3.67	2.00707	0.71	1.84363	0.71	3.8507	0.71
	PI 653158	125.216	1.34	5.68253	0.44	9.8993	8.06	41.971	2.47	0.9502	1.82	0.44862	1.82	1.39882	1.82
	PI 653161	116.609	1.84	6.42933	2.59	10.036	8.89	41.0877	2.47	0.78105	2.51	0.60104	2.51	1.38209	2.51
	PI 653165	126.816	1.44	6.35753	2.83	11.516	8.37	40.4293	2.34	1.05355	2.19	0.56882	2.19	1.62236	2.19
	PI 653184	163.382	0.91	6.18253	0.41	9.5827	5.58	38.6627	0.71	1.58446	1.16	1.45662	1.16	3.04108	1.16
	PI 653192	118.499	1.53	5.78039	0.39	12.8327	9.13	45.2377	1.64	0.82274	1.67	0.43035	1.67	1.2531	1.67
	PI 653193	152.846	1.65	6.02453	9.95	11.3427	11.27	43.9793	1.97	1.80777	0.4	1.11377	0.4	2.92154	0.4
	PI 653194	143.366	1.37	5.86753	0.5	9.4727	4.12	41.7293	5.27	1.17361	1.85	0.69211	1.85	1.86572	1.85
	PI 653219	172.816	0.88	6.55587	0.77	9.3827	4.14	44.5543	3.56	2.30235	1.22	1.74603	1.22	4.04839	1.22
	PI 199952	176.307	1.19	6.47667	0.39	14.09	3.32	36.95	5.95	1.717	1.2	1.5291	1.2	3.2461	1.2
2018-2019	PI 251267	175.533	1.59	4.2	1.19	9.4833	10.65	56.9	2.23	1.82452	0.96	1.77377	0.96	3.59829	0.96
	PI 405961	161.283	1.1	5.9	1.69	11.5833	9.81	33.4167	3.77	1.66722	0.51	1.25413	0.51	2.92135	0.51
	PI 537617	122.823	2.79	5.4	0.93	10.1167	3.84	36.8917	2.34	1.42342	1.43	0.98001	1.43	2.40343	1.43
	PI 537625	170.527	1.41	5.67	0.64	9.0267	4.57	32.0083	3.1	1.71875	0.66	1.39896	0.66	3.11771	0.66
	PI 599253	160.35	0.52	6.45	0.78	14.8167	7.03	31.5083	0.36	1.7746	0.79	1.63015	0.79	3.40475	0.79
	PI 613528	146.003	1.81	3.49333	4.01	11.9833	6.76	42.475	3.24	1.36404	1.21	0.98564	1.21	2.34967	1.21
	PI 638539	133.8	1.65	5.86667	2.6	12.8167	8.02	29.6333	1.56	1.32576	1.31	1.02018	1.31	2.34594	1.31
	PI 537110	148.05	2.05	4.46667	1.71	6.6333	4.85	41.8917	0.48	1.66178	0.76	1.05481	0.76	2.71659	0.76
	PI 537619	163.867	0.72	4.4	2.27	9.4167	2.67	42.4167	2.89	1.96504	0.93	1.37883	0.93	3.34387	0.93
	PI 653157	169.617	1.14	5.59667	0.81	9.5133	6.39	38.7167	3.78	1.91355	0.86	1.75772	0.86	3.67127	0.86
	PI 653158	123.617	1.36	4.71667	0.61	8.8	2.6	40.875	2.54	0.91169	0.7	0.43044	0.7	1.34213	0.7
	PI 653161	129.01	2.49	5.39	1.22	9.27	9.62	40.325	1.56	0.69477	2.04	0.53464	2.04	1.22942	2.04
	PI 653165	125.55	1.36	5.29	0.68	9.4167	12.4	39.3333	2.41	1.00646	0.4	0.5434	0.4	1.54986	0.4
	PI 653184	161.783	0.92	6.11667	3.09	8.15	11.97	37.5667	0.73	1.54752	1.1	1.42266	1.1	2.97018	1.1
	PI 653192	120.233	1.14	4.91667	2.56	12.4	8.98	44.1417	1.68	0.78844	1.3	0.41241	1.3	1.20085	1.3
	PI 653193	166.247	1.47	4.71667	1.62	10.5767	12.08	42.8833	2.02	1.79064	0.52	1.10322	0.52	2.89385	0.52
	PI 653194	139.433	0.57	4.94667	1.81	9.3733	12.94	38.6333	10.15	1.11903	1.61	0.65992	1.61	1.77895	1.61
	PI 653219	125.883	2.79	6.65	0.75	9.2833	9.94	43.4583	3.65	2.04201	0.69	1.5486	0.69	3.59061	0.69
